# Supplementary material for: Formulation and Characterization of Mucoadhesive Polymeric Films Containing Extracts of Taraxaci Folium and Matricariae Flos
Source: Molecules. 2023 May 10;28(10):4002. doi: 10.3390/molecules28104002 (PMC10220881; doi:10.3390/molecules28104002)
Supplement: Supplementary file 1 [file molecules-28-04002-s001.zip]

Archive with 1 entries (1 files):
- molecules-2352210-supplementary.pdf
